# Supplementary material for: Selective Removal of Hexavalent Chromium by Novel Nitrogen and Sulfur Containing Cellulose Composite: Role of Counter Anions
Source: Materials (Basel). 2022 Dec 25;16(1):184. doi: 10.3390/ma16010184 (PMC9821927; doi:10.3390/ma16010184)
Supplement: Supplementary file 1 [file materials-16-00184-s001.zip]

Archive with 1 entries (1 files):
- materials-2084000-supplementary.pdf
